# Supplementary material for: Ionic Crosslinking of Linear Polyethyleneimine Hydrogels with Tripolyphosphate
Source: Gels. 2024 Dec 3;10(12):790. doi: 10.3390/gels10120790 (PMC11675353; doi:10.3390/gels10120790)
Supplement: Supplementary file 1 [file gels-10-00790-s001.zip]

Archive with 1 entries (1 files):
- gels-3312444-supplementary.pdf
